# Supplementary material for: Total plaque score helps to determine follow-up strategy for carotid artery stenosis progression in head and neck cancer patients after radiation therapy
Source: PLoS One. 2021 Feb 12;16(2):e0246684. doi: 10.1371/journal.pone.0246684 (PMC7880459; doi:10.1371/journal.pone.0246684)
Supplement: S1 Data — (XLSX) [file pone.0246684.s001.xlsx]

## Sheet: 工作表1
patient	age	BMI	Gender	HTN	DM	Smoking	NPC	T3/T4	RT intervals	Cr	Triglyceride	LDL	Antiplatelet use	Statin use	TPS at enrolment	TPS ≧7
1	49.5	22.89	1	0	0	1	1	0	17.8	1	111	112	0	0	0	0
2	42.6	27.69	1	0	0	1	1	0	9.4	0.78	106	121	0	0	0	0
3	43.4	18.26	1	0	0	1	0	0	9.7	0.83	51	122	0	0	0	0
4	32.6	24.68	1	0	0	1	1	1	6.1	0.98	156	136	0	0	0	0
5	44.2	22.47	0	0	0	0	1	0	9.1		55	160	0	0	0	0
6	49.6	18.78	0	0	0	0	1	0	8.4	0.63	116	150	0	0	0	0
7	44.6	21.09	1	0	0	1	0	0	3.4	0.88	67	130	0	0	0	0
8	49.7	21.43	1	0	0	0	1	0	4.4	0.96	70	105	0	0	0	0
9	39.5	20.39	0	0	0	0	1	0	15.9	0.55	167	139	0	0	0	0
10	58.2	21.02	0	0	0	0	1	0	9.5	0.42	113	73	0	1	0	0
11	46.7	17.72	0	0	0	0	1	1	15.3	0.54	68	113	0	0	0	0
12	69.4	22.66	0	0	0	0	1	0	4.1	0.51	67	139	0	0	0	0
13	59.6	29.62	0	0	0	0	0	1	5	0.67	189	140	0	0	0	0
14	55	23.73	0	0	0	1	0	1	12.6	0.42	111	113	0	0	0	0
15	57.4	25.46	1	0	0	0	0	0	3	1.17	192	117	0	0	0	0
16	46.7	23.57	0	0	0	0	1	1	4.1	0.57	75	117	0	0	0	0
17	43.2	19.83	0	0	0	0	1	1	5.5	0.74	64	93	0	0	0	0
18	56.6	23.15	1	1	0	0	1	1	6.2	0.93	135	146	0	0	0	0
19	37.7	19.71	0	0	0	0	1	0	7.2	0.48	49	116	0	0	0	0
20	34.7	31.02	1	1	0	1	1	0	6.9	1.26	53	207	0	0	0	0
21	34.4	23.29	0	0	0	0	1	0	7.8	0.55	123	144	0	0	0	0
22	57.7	20.07	1	0	1	0	0	1	3.3	0.79	54	123	0	0	0	0
23	43	20.9	0	0	0	0	1	0	5	0.59	72	109	0	0	0	0
24	51.6	24.56	1	0	0	1	0	1	4.1	0.93	183	81	0	0	0	0
25	59.4	24.28	1	1	0	0	1		5.8	0.97	168	141	0	0	0	0
26	66.5	27.3	1	0	0	0	1	1	3	1.06	109	165	0	0	0	0
27	55	22.66	0	0	0	0	1	1	7.6	0.69	248	94	0	0	0	0
28	51.6	19.65	0	0	0	0	0	0	4.9	0.55	61	69	0	0	0	0
29	26.3	21.05	0	0	0	0	1	1	10.9	0.61	66	101	0	0	0	0
30	58.7	27.42	0	1	0	0	1	1	7.2	0.97	184	130	0	0	0	0
31	62.9	22.54	0	1	0	1	0	0	5.8	0.83	67	140	0	0	0	0
32	59.3	22.58	1	0	0	1	1	1	8.1	1.08	92	144	0	0	0	0
33	41.1	24.09	1	0	0	1	0	0	9.1	1.15	72	109	0	0	0	0
34	52.1	22.67	1	0	0	1	1	0	3.5	0.99	98	140	0	0	0	0
35	57.6	20.41	0	0	0	0	1	0	11.7	0.56	58	95	0	0	0	0
36	48.2	20.75	0	0	0	0	1	1	6.1	0.73	33	105	0	0	0	0
37	43.5	21.38	1	0	0	1	0	1	14.4	0.98	126	49	0	0	0	0
38	50.6	22.52	1	0	0	0	0		4.9	0.92	39	107	0	0	0	0
39	51.6	30.97	1	0	1	1	0	0	6.2	0.79	141	151	0	0	0	0
40	48.9	30.05	0	0	0	1	0	0	4.8	0.77	67	88	0	0	0	0
41	47.2	20.6	0	0	0	0	0	0	3.9	0.59	59	97	0	0	0	0
42	27.4	16.21	1	0	0	1	1	1	13	0.73	56	96	0	0	0	0
43	48.3	30.52	1	0	0	1	0	0	3.9	0.74	86	69	0	0	0	0
44	54.4	29.38	1	1	0	1	1	0	3.3	1.02	93	124	0	0	0	0
45	57.7	24.56	1	0	0	0	1	1	7.5	0.7	68	128	1	0	0	0
46	72.3	17.69	0	1	0	0	0	0	6.1	0.62	119	110	1	0	0	0
47	39.8	26.21	1	0	0	1	1	1	9.1	0.8	109	76	1	1	0	0
48	45.3	20.98	1	1	0	1	1	1	6.4	0.82	154	117	1	0	0	0
49	57.1	32.25	0	1	0	0	0	1	8.5	1.16	70	108	1	0	0	0
50	58.5	22.41	1	0	0	1	1	1	13.9	0.95	80	186	1	0	0	0
51	46.8	23.63	1	0	0	1	0	0	12.4	0.89	57	115	1	0	0	0
52	44.9	21.49	0	0	0	0	1	0	5.7	0.52	127	120	0	0	0	0
53	64.3	24.49	1	0	0	0	1	1	3.1	0.91	167	82	0	1	1	0
54	44.8	28.6	1	0	0	1	0	0	8.8	1	414	400	0	0	1	0
55	53.5	21.52	1	1	0	1	1	0	3.1	0.76	104	143	0	0	1	0
56	37.9	32.03	0	1	0	0	1	0	9.2	2.4	131	117	0	0	1	0
57	38.7	25.66	1	0	0	1	1	1	6.8	1.38	137	137	0	0	1	0
58	49.6	22.13	0	0	0	0	1	0	11	0.6	160	146	0	0	1	0
59	63.6	21.16	0	1	1	0	0	0	7.1	0.78	214	149	0	0	1	0
60	40.3	21.55	1	0	0	1	1	0	5.3	0.8	107	119	0	0	1	0
61	54.1	23.83	1	0	0	1	0	1	3.3	0.9	81	110	0	0	1	0
62	48.5	28.27	1	1	0	1	1	0	9.3	0.97	224	132	0	0	1	0
63	42.9	21.58	1	0	0	1	1	0	10.1	1.01	55	161	0	0	1	0
64	38.9	28.62	1	0	0	1	1	1	3.9	0.85	139	105	0	0	1	0
65	47.3	38.96	1	1	1	0	1	0	3.6	0.98	100	93	0	0	1	0
66	42.3	23.46	1	0	0	0	1	0	12.5	0.83	174	111	0	0	1	0
67	50.1	22.61	1	0	0	1	1	0	8.1	0.93	76	101	0	0	1	0
68	71.1	19.63	0	0	0	0	1	0	10	1.35	97	94	1	0	1	0
69	58.4	25.3	1	1	0	1	0	1	4.6	0.69	119	141	1	0	1	0
70	63.6	22.58	1	0	0	1	0	0	7.9	0.74	210	105	1	0	1	0
71	55.2	21.89	1	0	0	0	1	0	13.2	0.84	306	100	1	0	1	0
72	47	25.09	1	0	0	0	1	0	18	1.07	91	106	1	0	1	0
73	42.5	20.46	0	0	0	0	0	0	6.1	0.48	35	126	1	1	1	0
74	68.1	24.14	1	0	0	0	1			1.1			1	0	1	0
75	53.7	20.62	1	1	1	1	1	1	14	1.2	67	108	1	0	1	0
76	66.8	19.15	0	0	0	0	1	1	6.3	0.73	86	118	0	0	2	0
77	55.2	22.56	1	0	0	0	1	1	21.5	0.84	303	73	0	0	2	0
78	71	24.62	1	1	0	1	0	0	9.8	1.02	92	90	0	0	2	0
79	50.7	24.02	0	1	1	0	1	1	15.1	0.53	350	118	0	0	2	0
80	54.7	23.42	0	1	0	0	1	1	8.9	0.82	140	210	0	1	2	0
81	50.5	27.85	1	0	0	1	0	1	8.1	0.99	93	119	0	1	2	0
82	59.4	18.82	1	0	0	0	0	0	8.4	0.83	90	129	0	0	2	0
83	64.5	25.38	1	0	0	1	0	1	6.9	0.88	158	125	0	0	2	0
84	53.6	17.07	1	0	0	1	1	0	7.1	1.08	73	154	0	0	2	0
85	64.1	25.17	0	0	0	0	1		21.2	0.54	126	132	1	1	2	0
86	57.8	25.6	1	1	0	0	0	0	6.7	0.71	357	136	1	0	2	0
87	49.3	29.97	1	0	0	1	1	0	10.8	0.81	174	120	1	0	2	0
88	49.8	29.05	1	1	0	1	1	1	3.6	0.97	152	170	1	0	2	0
89	53.7	20.06	0	0	0	0	1	0	12.5	0.71	85	107	1	0	2	0
90	58.2	31.25	1	1	1	1	0	0	4.5	1.12	133	158	1	0	2	0
91	62.4	19.75	1	0	0	1	0	1	12.9	0.9	69	145	1	0	2	0
92	48.6	22	1	1	0	0	1	0	10.4	0.84	303	47	1	1	2	0
93	60.8	22.58	1	0	0	1	0	0	6.8	0.72	50	86	1	0	2	0
94	40.5	26.35	0	0	0	0	1	0	12.9	0.61	58	101	1	0	2	0
95	56	27.15	0	1	0	0	0	1	16.1	0.6	81	84	1	1	2	0
96	54	37.84	0	1	1	0	1	0	6.8	1.37	221	58	1	1	2	0
97	50.9	20.67	0	0	0	0	1	1	8.3	0.47	137	113	1	0	2	0
98	61.6	22.98	1	0	0	1	1	0	4.9	0.63	70	113	1	0	2	0
99	61.6	58.18	0	1	1	1	1	0	5	2.07	236	115	1	0	2	0
100	46.8	25.2	1	0	0	1	1	0	6.9	1.17	78	130	1	0	2	0
101	57.9	26.56	1	0	0	1	1	0	12.3	0.72	174	87	1	1	2	0
102	51.1	33.65	1	1	0	1	1	0	10.9	0.96	117	104	1	0	2	0
103	50.4	20.83	1	0	0	1	1	1	15.3	0.8	55	154	1	0	2	0
104	57	24.31	1	0	0	0	1	0	12.7	0.89	99	103	1	0	2	0
105	51.4	22.44	1	0	1	1	1	0		1.02	114	136	1	0	2	0
106	53.4	18.71	1	0	0	1	0		9.3	0.64	76	93	1	0	2	0
107	61.3	28.39	1	0	0	1	0	0	7.4	0.93	162	132	0	0	3	0
108	62.6	24.65	1	0	0	0	1	1	9.7	0.86	132	136	0	0	3	0
109	71.6	26.9	1	1	0	1	0	0	12.9	0.79	71	105	0	0	3	0
110	60.1	24.28	1	0	0	0	1	0	4.4	0.92	154	100	0	0	3	0
111	59.7	25.86	1	1	0	1	0	1	3.1	0.74	210	88	0	0	3	0
112	43.2	32.57	1	1	1	1	1	0	9.4	0.87	171	147	1	1	3	0
113	55.3	23.58	0	0	0	0	1	0	12.1	0.68	118	131	1	1	3	0
114	54.7	27.18	1	0	0	1	1	0	5.1	1.07	83	141	1	0	3	0
115	49.3	24.8	1	1	0	0	1	1	3.4	0.9	142	121	1	0	3	0
116	74.5	20.3	0	1	1	0	1	0	4.5	1.08	138	144	1	0	3	0
117	74.2	25.74	1	0	0	1	0	0	8.9	0.8	61	85	1	0	3	0
118	68.6	27.89	1	0	1	1	1	1	4.1	0.91	167	157	1	0	3	0
119	60	21.87	0	0	0	0	1	0	12.3	0.61	68	125	1	0	3	0
120	55.3	29.4	0	0	0	0	1	1	23.7	0.87	208	109	1	0	3	0
121	42.8	26.04	0	1	1	0	0	0	10.5	0.62	301	98	1	0	3	0
122	54.4	24.7	1	1	1	0	0	1	4.2	0.83	108	96	1	0	3	0
123	48.8	28.11	1	0	0	1	1	0	7.1	0.94	76	109	1	0	3	0
124	68.3	22.12	0	0	0	1	1	1	13.5	0.6	123	123	1	0	3	0
125	65.6	24.57	0	1	1	0	1	0	10.7	0.64	72	73	1	0	3	0
126	59	24.41	1	0	0	1	0	1	1.9	0.82			1	0	3	0
127	50	26.17	1	0	0	1	0	1	6.8	0.74	43	91	1	0	3	0
128	66.5	27.53	1	1	1	1	0	0	11.4	0.67	186	80	1	0	3	0
129	65	22.31	1	1	0	1	1	0	8.4	1.2	149	160	1	0	3	0
130	72.4	32.05	0	1	0	0	1	0	10	0.64	117	109	1	0	3	0
131	55.1	22.7	1	0	0	1	1	0	3.6	0.77	100	104	1	0	3	0
132	51.7	25.71	1	0	0	1	1	1	13.2	0.79	99	172	1	0	3	0
133	55.5	28.82	1	0	0	1	0	0	5.3	1.13	170	101	0	0	4	0
134	68.3	22.89	1	0	1	1	0	1	6.8	0.79	105	131	1	0	4	0
135	53.2	24.02	1	0	0	1	1	0	14.3	0.88	73	104	1	0	4	0
136	50.5	25.36	1	1	0	1	1	0	7	1.16	252	132	1	0	4	0
137	63.2	24.97	1	1	0	1	1		8.7	0.71	179	85	1	1	4	0
138	57.5	25.33	1	0	1	1	1	0	13.7	1.02	82	69	1	1	4	0
139	64	19.73	0	0	1	0	1	0	8.6	0.63	157	130	1	0	4	0
140	57.7	25.16	1	0	0	1	0	1	5.4	0.86	116	134	1	0	4	0
141	60.5	22.68	0	0	0	0	1	1	3.8	0.54	71	90	1	0	4	0
142	56.4	21.1	1	0	1	1	1	0	10.9	0.87	51	95	1	1	4	0
143	72.5	21.44	1	0	0	0	1	0	16.8	1.12	97	98	1	0	4	0
144	54.9	22.68	1	0	0	1	1	1	6.9	1.04	67	133	1	0	4	0
145	44.3	22.1	0	1	1	0	1	0	8.5	0.95	69	149	1	0	4	0
146	58.1	36.52	0	1	1	0	0	0	9.1	1.64	206	90	1	1	4	0
147	64.4	25.2	0	0	1	0	0	0	4	0.52	66	141	1	0	4	0
148	63.5	28.24	1	0	0	1	0	1	6.9	1.29	187	218	1	1	4	0
149	56.1	23.58	1	0	0	0	0	0	16.4	1.03	133	143	1	0	4	0
150	59.5	23.64	0	1	0	0	1	0	10.1	0.54	111	115	1	0	4	0
151	62.1	22.34	1	0	0	1	0	1	17	1.06	88	146	0	0	5	0
152	57.2	22.56	1	1	0	1	1	0	9.5		75	94	1	0	5	0
153	53.7	22.63	1	0	0	1	1	1	15.4	0.81	208	105	1	0	5	0
154	47.6	23.29	1	0	0	1	0	1	8.7	0.97	164	131	1	0	5	0
155	70.9	26.33	1	1	1	1	1	0	8.9	1.39	112	190	1	1	5	0
156	61.4	26.19	1	0	0	0	1	0	5.7	0.75	818	400	1	0	5	0
157	59.7	26.13	1	1	0	0	0	0	12.2	0.96	124	100	1	0	5	0
158	74.4	24.04	0	1	0	0	1	0	9.2	0.61	114	150	1	0	5	0
159	56.1	30.51	1	1	1	0	1	0	5.2	0.74	126	72	1	1	5	0
160	67.9	20	1	0	0	1	0	0	4.6	0.95	81	83	1	0	5	0
161	78.9	24.62	1	0	1	1	0	0	10.5	0.88	144	103	1	1	5	0
162	65.4	20.24	1	0	0	1	0	1	6.5	0.91	67	111	1	0	5	0
163	45.7	30.06	1	0	0	1	0	0	3.3	1	155	118	1	0	5	0
164	58.8	25.06	1	0	0	1	0	1	9.7	1.15	198	62	1	1	5	0
165	61.6	24.31	1	0	0	1	0	1	4.1	0.84	98	127	1	0	6	0
166	69	29.02	0	1	0	0	1	1	8.4	0.55	205	132	1	0	6	0
167	67	29.38	0	0	1	0	1	1	6.4	0.63	101	208	1	0	6	0
168	43.3	24.15	1	0	0	1	0	0	6.6	0.89	152	139	1	0	6	0
169	63.2	26.12	1	0	1	0	1	0	11	0.73	58	110	1	0	6	0
170	73.4	22.98	1	1	0	0	1	0	13.9	0.77	81	80	1	0	6	0
171	57.4	25.27	0	1	0	1	1	1	5.5	0.77	261	98	1	0	6	0
172	54.2	29.87	1	0	1	0	1	1	5.8	1.24	138	150	1	0	6	0
173	72.4	27.52	1	0	0	1	0	0	5.7	1.14	182	99	1	1	6	0
174	55.1	22.9	1	0	0	1	0	0	11	0.93	94	135	1	0	6	0
175	58.4	25.82	1	1	0	1	1	0	15.2	0.85	103	106	1	0	6	0
176	60.7	32.29	0	1	0	0	1	0	7.6	0.66	130	160	1	0	6	0
177	69.4	17.61	0	0	0	0	1		32.3	0.66	64	97	1	1	6	0
178	61.3	27.36	1	1	0	1	0	0	10.9	0.81	147	117	1	0	6	0
179	58.9	24.34	1	0	0	0	0	0	11.5	0.87	97	120	1	0	6	0
180	61.5	23.23	1	1	0	1	0	1	7.7	1.12	81	77	1	0	6	0
181	52.2	23.39	1	0	0	1	1	1	27.9	0.94	126	140	1	0	6	0
182	62.7	27.45	1	0	0	1	0	0	11.4	0.69	80	153	1	0	7	1
183	68.6	21.38	1	1	0	1	1		17.3	1.21	113	79	1	0	7	1
184	58.3	22.45	0	1	0	0	1	0	19.4	0.56	59	93	1	0	7	1
185	58.5	25.13	1	0	0	0	1	0	9.2	1.21	165	153	1	0	7	1
186	65.7	26.41	1	0	0	1	0	1	5.4	0.98	216	134	1	0	7	1
187	36.8	25.04	1	0	0	1	1	1	15.8	1.11	131	177	1	0	7	1
188	66.5	27.12	0	1	0	0	1	1	9.7	0.9	210	139	1	0	7	1
189	51.6	23.68	1	0	0	0	1	1	15.1	0.72	33	100	1	0	7	1
190	48.3	22.13	0	0	0	0	1	0	10.4	0.7	64	136	1	0	7	1
191	58.7	21.31	1	1	1	1	1	0	10.7	0.99	104	105	1	0	7	1
192	52.5	32.02	1	1	0	0	1	0	4.3	0.9	163	127	1	0	7	1
193	54.6	25.36	1	0	1	1	0	0	4.3	0.81	305	95	1	0	7	1
194	67.3	25.59	1	1	0	0	1	0	14.1	0.82	141	95	1	0	8	1
195	55.3	22.87	0	0	0	0	0	0	9.1	0.51	57	149	1	0	8	1
196	51.9	21.5	1	1	0	1	0	1	10.1	0.89	148	117	1	0	8	1
197	72.7	23.95	0	0	0	0	1	0	10	0.78	127	113	1	1	8	1
198	63.5	21.79	1	0	0	1	0	0	8	0.95	87	147	1	0	8	1
199	50.8	21.25	1	0	0	1	0	1	8.1	0.86	112	150	1	0	8	1
200	46.7	24.09	1	1	0	1	0	1	3.4	3	382	111	1	1	8	1
201	55.1	27.79	1	1	1	1	1	0	10.8	0.8	108	101	1	1	9	1
202	72.6	25.05	1	0	0	1	1	1	9.8	0.74	154	110	1	0	9	1
203	54.2	25.54	1	1	0	1	1	0	4.4	1.21	140	152	1	0	9	1
204	37.9	32.66	1	1	0	1	0	0	6.4	0.84	347	100	1	0	9	1
205	69.7	21.74	1	0	0	1	0		6.3	1.14	70	109	1	0	9	1
206	57.3	30.08	1	0	0	1	1	0	8.9	0.95	75	185	1	0	10	1
207	68.1	28.37	1	0	0	1	1	0	6.4	1.01	178	179	1	1	10	1
208	75.4	23.83	1	1	0	1	1	1	10.9	0.73	59	119	1	0	10	1
209	56.4	19.1	1	1	0	1	0	1	11.9	0.78	93	114	1	0	10	1
210	71.2	26.9	1	1	0	1	0	0	8.8	0.99	303	99	1	0	11	1
211	50.4	27.15	1	1	0	1	0	1	6.2	0.88	114	162	1	0	11	1
212	58.4	25.47	1	0	0	1	0	1	10.8	0.82	107	119	1	0	11	1
213	57.7	32.92	1	1	1	1	0	0	8.2	1.95	334	107	0	0	12	1
214	62.9	20.14	1	0	0	0	1	0	10.4	0.96	57	92	1	1	12	1
215	50.3	28.4	1	1	1	1	1	1	12.6	0.99	117	146	1	0	12	1
216	72.9	24.77	1	1	0	1	0	1	7	1.19	110	45	1	0	12	1
217	67.4	24.04	1	1	1	1	0	1	8.3				1	0	12	1
